# Supplementary material for: In Silico Analysis of Nanoplastics’ and β-amyloid Fibrils’ Interactions
Source: Molecules. 2023 Jan 2;28(1):388. doi: 10.3390/molecules28010388 (PMC9824275; doi:10.3390/molecules28010388)
Supplement: Supplementary file 1 [file molecules-28-00388-s001.zip]

Archive with 1 entries (1 files):
- molecules-2074866-supplementary.pdf
